# Supplementary material for: Bis(2-bromo­benz­yl) tris­ulfide
Source: Acta Crystallogr Sect E Struct Rep Online. 2009 Jan 23;65(Pt 2):o361. doi: 10.1107/S1600536809001834 (PMC2968175; doi:10.1107/S1600536809001834)
Supplement: Supplementary file 2 [file e-65-0o361-Isup2.hkl]

# 
# h,k,l, Fc-squared, Fo-squared, sigma(Fo-squared) and status flag 
# 
data_I
_shelx_title ' k08297a in P2(1)2(1)2' 
_shelx_refln_list_code          4 
_shelx_F_calc_maximum      146.56 
_exptl_crystal_F_000       428.00 
_reflns_d_resolution_high  0.7706 
 
loop_ 
 _symmetry_equiv_pos_as_xyz 
 'x, y, z' 
 '-x, -y, z' 
 '-x+1/2, y+1/2, -z' 
 'x+1/2, -y+1/2, -z' 
 
_cell_length_a    12.7712 
_cell_length_b    13.0296 
_cell_length_c     4.7635 
_cell_angle_alpha  90.000 
_cell_angle_beta   90.000 
_cell_angle_gamma  90.000 
 
_shelx_F_squared_multiplier     1.000 
 
loop_ 
 _refln_index_h 
 _refln_index_k 
 _refln_index_l 
 _refln_F_squared_calc 
 _refln_F_squared_meas 
 _refln_F_squared_sigma 
 _refln_observed_status 
   2   0   0     4401.66     3786.20    164.59 o 
   4   0   0      121.48      129.29      5.98 o 
   6   0   0     2982.04     2852.37     79.85 o 
   8   0   0     2649.95     2561.08     93.69 o 
  10   0   0       13.10       25.53      8.49 o 
  12   0   0     1962.39     2066.93    157.91 o 
  14   0   0       37.39       20.40      8.02 o 
  16   0   0        2.79       22.11     24.80 o 
   2   1   0     5442.30     5032.57    188.73 o 
   3   1   0     3158.06     3095.69     78.27 o 
   4   1   0     2742.74     2537.49    103.42 o 
   5   1   0     5189.25     4675.60    170.52 o 
   6   1   0      182.91      176.11      8.18 o 
   7   1   0     3725.90     3509.48    135.07 o 
   8   1   0     2802.94     2712.86     54.12 o 
   9   1   0      419.00      379.87     21.27 o 
  10   1   0     2356.81     2397.93     52.85 o 
  11   1   0      496.22      503.85     16.13 o 
  12   1   0      154.80      154.93     10.65 o 
  13   1   0      463.98      467.68     17.24 o 
  14   1   0      153.96      192.23     29.79 o 
  15   1   0      112.40      137.25     20.34 o 
  16   1   0      183.62      197.90     22.12 o 
   0   2   0     1198.48     1106.71     22.35 o 
   1   2   0      287.52      229.18     10.62 o 
   2   2   0     4588.91     3994.24    184.22 o 
   3   2   0    18361.13    15561.91    379.25 o 
   4   2   0      882.29      863.05     53.48 o 
   5   2   0    11403.16    10669.63    434.46 o 
   6   2   0        3.51       11.04      2.19 o 
   7   2   0       55.87       55.57      9.09 o 
   8   2   0      490.17      476.08     32.26 o 
   9   2   0      503.26      476.59     16.79 o 
  10   2   0      121.13      125.42      6.32 o 
  11   2   0      217.03      230.31     10.60 o 
  12   2   0        8.81       11.42      2.96 o 
  13   2   0       41.52       46.38      9.07 o 
  14   2   0      208.79      223.57     33.68 o 
  15   2   0      172.04      193.94     24.51 o 
  16   2   0        2.06        8.13     16.04 o 
   1   3   0     2406.57     2265.32     39.44 o 
   2   3   0     2067.97     1830.05     50.88 o 
   3   3   0        0.40        1.95      3.51 o 
   4   3   0     3322.32     2989.41    107.39 o 
   5   3   0      277.42      244.79     17.60 o 
   6   3   0      299.92      313.19     17.95 o 
   7   3   0      413.57      396.65     22.14 o 
   8   3   0     3559.41     3741.57    135.00 o 
   9   3   0        7.33        8.55      2.41 o 
  10   3   0     1580.23     1671.57     59.40 o 
  11   3   0     1171.04     1240.84     53.24 o 
  12   3   0      370.76      398.58     19.19 o 
  13   3   0      776.95      814.86     41.92 o 
  14   3   0      107.14      120.03     13.80 o 
  15   3   0      342.31      421.52     25.32 o 
  16   3   0      247.36      254.58     43.43 o 
   0   4   0    21479.16    18823.83    956.46 o 
   1   4   0       17.33       15.00      1.55 o 
   2   4   0     5850.51     5118.83    106.89 o 
   3   4   0     2214.74     2206.57     62.46 o 
   4   4   0      812.41      699.55     27.17 o 
   5   4   0       65.77       81.08      4.05 o 
   6   4   0     8918.76     8312.94    221.85 o 
   7   4   0      292.25      278.82     15.21 o 
   8   4   0     3347.26     3100.23    131.33 o 
   9   4   0      233.91      212.83     33.90 o 
  10   4   0      285.03      284.00     18.10 o 
  11   4   0        1.36        8.85      9.55 o 
  12   4   0       55.98       33.55     12.00 o 
  13   4   0        9.09        6.76     10.93 o 
  14   4   0        5.49      -12.89     16.29 o 
  15   4   0       37.50       22.99     11.84 o 
  16   4   0      133.86      101.25     30.13 o 
   1   5   0     4111.06     3822.16     96.36 o 
   2   5   0     2204.04     2066.91     56.64 o 
   3   5   0       11.09        7.45      1.64 o 
   4   5   0     1568.81     1576.23     66.45 o 
   5   5   0     2019.18     1908.64     57.29 o 
   6   5   0      106.33       88.42      9.93 o 
   7   5   0     1368.62     1279.53     43.51 o 
   8   5   0     1716.22     1680.84    116.38 o 
   9   5   0       39.30       40.89     22.57 o 
  10   5   0      853.05      863.64     38.43 o 
  11   5   0     1462.00     1570.61     89.53 o 
  12   5   0      116.54       91.12     14.72 o 
  13   5   0     1449.89     1606.56     76.11 o 
  14   5   0      138.37      163.87     28.01 o 
  15   5   0      344.58      373.06     35.39 o 
   0   6   0       74.19       56.28      6.01 o 
   1   6   0      896.40      775.92     18.10 o 
   2   6   0      142.65      163.44      6.28 o 
   3   6   0    13855.40    13200.64    426.22 o 
   4   6   0       85.97       66.83      5.04 o 
   5   6   0     3671.03     3558.56     85.18 o 
   6   6   0      520.74      496.49     16.34 o 
   7   6   0      237.92      223.53     15.80 o 
   8   6   0      259.44      234.47     15.08 o 
   9   6   0      785.99      793.04     28.24 o 
  10   6   0      136.62      132.18     14.16 o 
  11   6   0      217.73      202.25     18.13 o 
  12   6   0       47.92       40.03     15.50 o 
  13   6   0       21.36       36.19     11.14 o 
  14   6   0       37.91       19.46     19.57 o 
  15   6   0      162.52      144.22     20.65 o 
   1   7   0       29.12       28.25      3.62 o 
   2   7   0     1022.40      920.34     21.22 o 
   3   7   0      155.49      144.15      5.14 o 
   4   7   0     2015.79     1974.27     53.59 o 
   5   7   0     1992.42     1987.62     55.17 o 
   6   7   0      122.36      116.94      4.10 o 
   7   7   0     1248.80     1210.38     49.51 o 
   8   7   0     2066.84     2096.97     59.72 o 
   9   7   0       75.77       67.50     10.97 o 
  10   7   0     1069.31     1154.67     54.66 o 
  11   7   0       17.33        7.35     12.61 o 
  12   7   0      223.80      215.98     15.26 o 
  13   7   0      151.92      119.03     22.98 o 
  14   7   0       55.70       58.41     18.20 o 
  15   7   0       42.22       42.50     31.11 o 
   0   8   0    13397.75    13154.82    309.26 o 
   1   8   0      243.30      229.08      8.43 o 
   2   8   0     5576.92     5379.12    136.10 o 
   3   8   0      687.22      639.50     26.28 o 
   4   8   0       42.26       45.82      4.35 o 
   5   8   0      245.09      240.38     10.98 o 
   6   8   0     1375.24     1456.13     27.28 o 
   7   8   0        0.24        0.01      1.87 o 
   8   8   0      901.90      912.05     40.92 o 
   9   8   0      139.56      113.95     15.38 o 
  10   8   0       23.24       12.44      8.16 o 
  11   8   0       33.38       17.42     14.88 o 
  12   8   0      160.38      152.97     20.96 o 
  13   8   0        8.51       21.82     15.92 o 
  14   8   0       49.01       40.97     16.69 o 
   1   9   0      926.16      903.78     19.01 o 
   2   9   0      274.24      257.14     13.85 o 
   3   9   0     1551.04     1504.35     31.57 o 
   4   9   0      491.31      473.96     15.27 o 
   5   9   0     2317.46     2402.65     74.98 o 
   6   9   0       48.06       45.69      4.32 o 
   7   9   0     2132.23     2184.86     71.37 o 
   8   9   0      721.98      708.47     38.47 o 
   9   9   0      441.11      483.54     29.76 o 
  10   9   0      274.89      276.66     23.56 o 
  11   9   0      950.63      899.20     54.80 o 
  12   9   0       74.13       63.45     28.56 o 
  13   9   0      319.34      369.83     34.62 o 
  14   9   0       12.46       16.48     36.05 o 
   0  10   0     2228.14     2180.49     57.90 o 
   1  10   0     1234.17     1208.64     27.20 o 
   2  10   0      244.80      231.38      9.58 o 
   3  10   0     4653.24     4898.63    134.17 o 
   4  10   0      236.35      210.93      9.66 o 
   5  10   0     2247.25     2379.24     52.32 o 
   6  10   0       21.02       17.74      3.99 o 
   7  10   0       69.74       87.95     11.96 o 
   8  10   0        8.31       15.65     14.77 o 
   9  10   0      258.34      280.03     23.83 o 
  10  10   0       10.24       -6.07     15.77 o 
  11  10   0      153.92      120.74     21.20 o 
  12  10   0      147.73      127.92     27.46 o 
  13  10   0       21.66      -22.40     23.18 o 
   1  11   0      699.15      719.35     20.79 o 
   2  11   0      602.77      610.15     17.73 o 
   3  11   0       56.18       56.15      6.27 o 
   4  11   0      653.48      612.64     20.59 o 
   5  11   0        2.98        0.72      7.91 o 
   6  11   0       81.58       66.65      8.22 o 
   7  11   0       10.30       21.56      4.21 o 
   8  11   0     1113.51     1286.26     78.89 o 
   9  11   0       24.22       25.66     23.35 o 
  10  11   0      713.86      735.34     51.73 o 
  11  11   0      502.70      445.29     37.81 o 
  12  11   0      198.25      213.85     27.22 o 
   0  12   0     3267.04     3748.15     98.42 o 
   1  12   0        6.23       11.29      6.29 o 
   2  12   0      458.35      451.37     23.86 o 
   3  12   0      810.21      790.76     25.65 o 
   4  12   0       75.75       76.38     10.39 o 
   5  12   0      325.15      330.90     15.45 o 
   6  12   0     1120.30     1202.46     52.61 o 
   7  12   0        0.60       -2.06     11.82 o 
   8  12   0      798.29      742.65     86.01 o 
   9  12   0       36.22       30.22     15.69 o 
  10  12   0      158.58      161.64     24.28 o 
  11  12   0        3.21       -4.30     17.25 o 
   1  13   0      732.53      695.81     28.15 o 
   2  13   0       18.24       23.03      7.37 o 
   3  13   0       20.13        9.88      7.67 o 
   4  13   0      125.68      140.47     12.71 o 
   5  13   0      807.41      878.24     46.05 o 
   6  13   0        3.69        2.08     10.04 o 
   7  13   0      457.69      494.37     39.22 o 
   8  13   0       91.03       74.47     24.90 o 
   9  13   0       38.77       11.75     23.35 o 
  10  13   0       17.26       10.88     20.44 o 
   0  14   0      245.51      221.71     31.21 o 
   1  14   0      247.99      250.17     18.57 o 
   2  14   0       50.42       51.44     12.32 o 
   3  14   0     1447.69     1572.26     64.63 o 
   4  14   0       42.62       28.45     13.06 o 
   5  14   0     1043.49     1140.29     46.31 o 
   6  14   0      270.03      299.13     29.17 o 
   7  14   0       22.04       17.71     16.10 o 
   8  14   0      143.45      131.54     30.03 o 
   9  14   0       86.25       55.95     28.37 o 
   1  15   0        0.89      -13.96     13.96 o 
   2  15   0      335.71      325.18     23.88 o 
   3  15   0       39.03       23.57     16.34 o 
   4  15   0      195.78      213.83     19.38 o 
   5  15   0      168.02       95.12     49.94 o 
   6  15   0        7.17       13.72     17.30 o 
   7  15   0       99.55       95.29     38.22 o 
   0  16   0     1065.12     1210.35    107.12 o 
   1  16   0       12.57       11.67     13.81 o 
   2  16   0      595.98      565.82     53.04 o 
   3  16   0      327.51      306.68     24.19 o 
   4  16   0        2.52        6.55     14.86 o 
   5  16   0       45.01       64.35     21.22 o 
   0   0   1    18002.58    17754.94    411.82 o 
   1   0   1     7451.52     7585.71    134.59 o 
   2   0   1     9834.78     9954.69    172.74 o 
   3   0   1      824.92      807.37     14.52 o 
   4   0   1       14.61       18.44      2.42 o 
   5   0   1      276.89      274.41      7.60 o 
   6   0   1     2643.38     2751.98     48.69 o 
   7   0   1      732.24      663.53     15.05 o 
   8   0   1     1550.32     1498.63     44.40 o 
   9   0   1       10.93       12.13      3.57 o 
  10   0   1      105.19       97.62      6.04 o 
  11   0   1      556.03      537.16     16.39 o 
  12   0   1       22.21       13.62      3.94 o 
  13   0   1      584.56      608.87     26.33 o 
  14   0   1        3.02       18.88     13.45 o 
  15   0   1      119.66       97.97     26.71 o 
  16   0   1      100.68       39.81     22.99 o 
 -16   1   1       43.25      -11.49     20.30 o 
 -15   1   1      187.85      193.82     32.79 o 
 -14   1   1      149.16      139.31     12.12 o 
 -13   1   1      632.69      632.03     24.66 o 
 -12   1   1       81.71       71.99      7.42 o 
 -11   1   1      797.22      844.19     29.55 o 
 -10   1   1     1864.68     1898.43     55.68 o 
  -9   1   1      534.21      527.20     21.02 o 
  -8   1   1     2149.64     2146.56     47.64 o 
  -7   1   1      866.09      844.02     18.62 o 
  -6   1   1     3909.43     3978.06     93.20 o 
  -5   1   1     2618.46     2670.74     46.50 o 
  -4   1   1     2018.69     2112.22     35.61 o 
  -3   1   1      305.33      235.66      5.46 o 
  -2   1   1     5978.48     6262.61     98.91 o 
  -1   1   1     5579.98     6108.97    108.06 o 
   0   1   1      650.48      571.34     12.90 o 
   1   1   1     4533.98     4870.83     86.19 o 
   2   1   1     6323.21     6438.03    100.22 o 
   3   1   1      229.71      176.19      4.68 o 
   4   1   1     2742.26     2935.36     49.83 o 
   5   1   1     2395.34     2436.27     58.19 o 
   6   1   1     4182.49     4302.67     76.01 o 
   7   1   1     1053.14     1047.56     21.43 o 
   8   1   1     2151.55     2132.80     53.01 o 
   9   1   1      416.03      393.53     11.92 o 
  10   1   1     1778.03     1874.78     69.89 o 
  11   1   1      790.30      827.57     22.65 o 
  12   1   1       56.37       57.44      6.58 o 
  13   1   1      576.00      539.81     34.01 o 
  14   1   1      187.88      148.06     17.73 o 
  15   1   1      256.79      223.18     33.80 o 
  16   1   1       68.78       89.90     24.70 o 
 -16   2   1       80.27       71.85     26.27 o 
 -15   2   1       81.52       78.86     11.89 o 
 -14   2   1      108.51       96.94     11.41 o 
 -13   2   1      109.49      114.64     12.22 o 
 -12   2   1       20.51       19.35      3.15 o 
 -11   2   1       47.24       53.10      4.10 o 
 -10   2   1     1413.68     1462.63     46.79 o 
  -9   2   1      417.64      414.87     11.98 o 
  -8   2   1     1055.16     1083.63     30.42 o 
  -7   2   1     1043.33     1099.75     23.79 o 
  -6   2   1      263.33      264.10      7.63 o 
  -5   2   1     2923.69     2867.60     44.42 o 
  -4   2   1     3545.38     3504.67     63.19 o 
  -3   2   1    13689.35    14019.32    195.16 o 
  -2   2   1     8853.61     9048.06    137.74 o 
  -1   2   1     1533.07     1433.99     30.50 o 
   0   2   1      545.22      543.80     12.67 o 
   1   2   1     1273.13     1176.01     21.81 o 
   2   2   1     8467.17     8766.62    152.24 o 
   3   2   1    12849.65    13489.28    262.99 o 
   4   2   1     3904.06     3944.36     71.92 o 
   5   2   1     2846.18     2694.18     51.08 o 
   6   2   1      231.21      222.32      6.53 o 
   7   2   1     1044.10     1105.58     21.72 o 
   8   2   1      983.40      966.23     20.39 o 
   9   2   1      621.61      645.26     15.43 o 
  10   2   1     1486.88     1552.76     43.17 o 
  11   2   1      108.43       98.95     10.84 o 
  12   2   1       15.57       16.76      4.70 o 
  13   2   1      104.41       87.55     12.62 o 
  14   2   1       92.88       51.65     18.68 o 
  15   2   1       51.06       22.94     22.94 o 
 -16   3   1      170.65      113.47     32.04 o 
 -15   3   1      294.97      290.89     20.76 o 
 -14   3   1      220.78      248.20     18.00 o 
 -13   3   1      336.63      364.91     29.42 o 
 -12   3   1      574.49      605.43     33.86 o 
 -11   3   1      389.74      381.39     19.88 o 
 -10   3   1     1123.34     1148.17     39.03 o 
  -9   3   1      526.54      506.63     17.32 o 
  -8   3   1     2017.64     1952.15     63.00 o 
  -7   3   1      914.83      906.49     18.48 o 
  -6   3   1     1397.12     1468.48     28.94 o 
  -5   3   1     2900.49     2976.88     46.72 o 
  -4   3   1      900.35      901.64     15.94 o 
  -3   3   1     2732.90     2631.04     38.18 o 
  -2   3   1     3403.16     3416.06     51.81 o 
  -1   3   1      613.19      625.60     15.71 o 
   0   3   1     6757.14     6635.80    106.19 o 
   1   3   1     1030.10     1084.34     20.84 o 
   2   3   1     4068.74     4230.87     80.50 o 
   3   3   1     2639.15     2532.68     47.77 o 
   4   3   1     1060.63     1081.63     22.44 o 
   5   3   1     2980.73     3158.65     76.03 o 
   6   3   1     1113.66     1162.00     23.82 o 
   7   3   1      980.12     1000.87     34.68 o 
   8   3   1     1728.20     1713.00     36.65 o 
   9   3   1      690.92      681.79     22.77 o 
  10   3   1     1016.75     1058.01     34.66 o 
  11   3   1      393.27      379.68     25.73 o 
  12   3   1      580.73      561.68     30.69 o 
  13   3   1      320.54      315.10     50.92 o 
  14   3   1      239.33      289.50     35.22 o 
 -15   4   1       10.54        9.71     14.90 o 
 -14   4   1        6.26       12.70     10.18 o 
 -13   4   1      201.81      198.61     16.63 o 
 -12   4   1       53.64       54.01      9.35 o 
 -11   4   1        3.75        5.00      6.34 o 
 -10   4   1      156.32      139.93      9.82 o 
  -9   4   1      212.06      199.32     10.61 o 
  -8   4   1      935.33      912.77     23.96 o 
  -7   4   1     3012.92     3037.13     89.04 o 
  -6   4   1     2407.00     2475.45     92.81 o 
  -5   4   1     4029.09     3937.79     79.62 o 
  -4   4   1       93.49      102.10      5.58 o 
  -3   4   1      181.86      196.61      6.93 o 
  -2   4   1     4271.88     4254.85     79.36 o 
  -1   4   1     1004.41      947.87     20.62 o 
   0   4   1    16511.78    16446.70    249.93 o 
   1   4   1      736.00      661.23     13.12 o 
   2   4   1     4092.54     4034.57     61.14 o 
   3   4   1      178.96      191.05      5.20 o 
   4   4   1       38.44       38.97      2.24 o 
   5   4   1     4108.19     4012.05     94.30 o 
   6   4   1     2424.36     2459.75     53.46 o 
   7   4   1     2998.49     2995.89     92.98 o 
   8   4   1      891.42      854.54     28.71 o 
   9   4   1      232.03      221.74     13.05 o 
  10   4   1      133.51      128.38      9.10 o 
  11   4   1       29.65       28.67      4.34 o 
  12   4   1       38.05       43.89      5.19 o 
  13   4   1      176.88      160.43     23.58 o 
  14   4   1       11.26       12.96     12.96 o 
 -15   5   1      116.95       90.75     35.06 o 
 -14   5   1      409.99      420.49     42.92 o 
 -13   5   1      539.20      567.11     42.36 o 
 -12   5   1      299.60      289.30     21.77 o 
 -11   5   1      817.62      826.54     34.04 o 
 -10   5   1      867.30      789.05     28.37 o 
  -9   5   1      192.19      187.83     19.66 o 
  -8   5   1      842.66      796.79     35.87 o 
  -7   5   1      685.95      695.48     19.11 o 
  -6   5   1      383.68      358.58     11.38 o 
  -5   5   1     1748.30     1729.20     39.11 o 
  -4   5   1      393.26      423.44     11.95 o 
  -3   5   1     1728.31     1700.95     38.82 o 
  -2   5   1     5250.35     5390.48    140.11 o 
  -1   5   1      674.24      658.38     14.38 o 
   0   5   1     2228.87     2129.97     40.44 o 
   1   5   1      614.49      582.88     12.21 o 
   2   5   1     4849.07     4856.57     83.93 o 
   3   5   1     1345.69     1309.11     28.95 o 
   4   5   1      400.61      450.19     12.16 o 
   5   5   1     1687.02     1669.31     33.99 o 
   6   5   1      576.20      563.96     29.16 o 
   7   5   1      735.57      753.67     23.69 o 
   8   5   1     1024.66     1066.45     34.79 o 
   9   5   1      200.10      202.30      7.82 o 
  10   5   1      927.63     1001.84     38.98 o 
  11   5   1      733.25      785.42     25.70 o 
  12   5   1      282.76      280.21     15.78 o 
  13   5   1      550.34      494.49     48.62 o 
 -15   6   1       15.82       13.72     12.25 o 
 -14   6   1       37.24       40.15     12.29 o 
 -13   6   1        5.86       16.01     11.08 o 
 -12   6   1       48.44       31.43      9.96 o 
 -11   6   1      103.08       97.36     11.75 o 
 -10   6   1      737.93      689.12     38.84 o 
  -9   6   1      255.80      253.96     12.30 o 
  -8   6   1      713.10      734.51     42.64 o 
  -7   6   1      729.63      696.06     37.92 o 
  -6   6   1      180.52      182.60      8.55 o 
  -5   6   1     3856.11     3874.96     78.86 o 
  -4   6   1     2172.14     2172.15     62.67 o 
  -3   6   1     4518.72     4645.38    154.47 o 
  -2   6   1     2546.36     2592.18     76.35 o 
  -1   6   1     1145.17     1124.76     20.77 o 
   0   6   1       49.06       47.95      4.10 o 
   1   6   1     1273.02     1244.09     33.13 o 
   2   6   1     2597.94     2509.84     41.84 o 
   3   6   1     4827.28     4794.79     71.74 o 
   4   6   1     2440.94     2409.17     59.06 o 
   5   6   1     3971.90     4052.87     96.86 o 
   6   6   1      156.08      132.30     10.95 o 
   7   6   1      611.05      589.59     34.89 o 
   8   6   1      642.36      637.32     29.27 o 
   9   6   1      127.73      136.21     10.09 o 
  10   6   1      809.23      843.18     31.74 o 
  11   6   1       89.93       71.93      6.84 o 
  12   6   1       66.19       63.05     11.64 o 
 -14   7   1       31.17       20.22     13.16 o 
 -13   7   1      173.40      152.65     23.06 o 
 -12   7   1       84.16       84.31     12.92 o 
 -11   7   1      356.28      360.22     25.39 o 
 -10   7   1      657.01      683.30     47.83 o 
  -9   7   1      605.79      646.58     25.25 o 
  -8   7   1     1653.95     1616.38     60.37 o 
  -7   7   1      198.81      184.07     11.78 o 
  -6   7   1     1671.58     1638.96     41.74 o 
  -5   7   1     1192.44     1201.86     55.78 o 
  -4   7   1     1076.23     1073.60     26.26 o 
  -3   7   1     1781.30     1774.95     54.31 o 
  -2   7   1      482.94      439.77      9.52 o 
  -1   7   1     1064.87     1093.38     20.85 o 
   0   7   1       26.11       17.07      3.97 o 
   1   7   1     1296.24     1345.80     27.09 o 
   2   7   1      541.90      512.38     13.14 o 
   3   7   1     2004.48     1925.79     54.17 o 
   4   7   1      783.28      770.28     33.95 o 
   5   7   1     1182.77     1255.49     44.38 o 
   6   7   1     1486.17     1497.81     48.74 o 
   7   7   1      207.67      203.78     13.92 o 
   8   7   1     1598.79     1588.46    126.23 o 
   9   7   1      624.99      625.85     82.04 o 
  10   7   1      712.70      734.73     44.45 o 
  11   7   1      405.16      438.14     42.01 o 
 -14   8   1        5.32       10.52     14.36 o 
 -13   8   1      370.58      406.18     38.43 o 
 -12   8   1        5.89       20.17     15.20 o 
 -11   8   1      240.78      193.98     20.60 o 
 -10   8   1      244.70      239.74     22.65 o 
  -9   8   1      140.98      139.32     11.91 o 
  -8   8   1      362.32      343.59     16.83 o 
  -7   8   1      561.55      553.83     19.58 o 
  -6   8   1     1543.20     1594.64     40.71 o 
  -5   8   1      531.73      535.64     22.98 o 
  -4   8   1       54.57       47.74      4.96 o 
  -3   8   1     1037.36     1057.82     21.58 o 
  -2   8   1     2479.39     2557.31     38.89 o 
  -1   8   1     2977.14     2950.95     65.75 o 
   0   8   1     4607.11     4631.90     81.82 o 
   1   8   1     2902.73     2821.14     68.71 o 
   2   8   1     2411.89     2387.28     51.90 o 
   3   8   1     1078.66     1020.98     26.02 o 
   4   8   1       23.47       26.38      6.88 o 
   5   8   1      482.00      489.26     17.69 o 
   6   8   1     1516.00     1681.24     42.92 o 
   7   8   1      752.17      708.48     25.32 o 
   8   8   1      323.23      306.27     17.79 o 
   9   8   1       95.29       76.65     18.10 o 
  10   8   1      200.00      209.25     29.25 o 
  11   8   1      212.83      240.40     39.13 o 
 -13   9   1      415.96      416.94     30.95 o 
 -12   9   1       57.41       68.76     17.76 o 
 -11   9   1      389.80      427.74     32.11 o 
 -10   9   1      174.89      172.19     31.72 o 
  -9   9   1      215.72      215.13     13.09 o 
  -8   9   1     1114.28     1129.31     37.20 o 
  -7   9   1      553.65      567.78     30.10 o 
  -6   9   1     1022.76     1000.40     56.97 o 
  -5   9   1     1161.51     1161.92     29.58 o 
  -4   9   1      714.24      680.68     20.86 o 
  -3   9   1      535.24      514.06     13.83 o 
  -2   9   1      181.91      186.76      6.71 o 
  -1   9   1      258.56      246.93      7.98 o 
   0   9   1      759.30      724.45     16.49 o 
   1   9   1      242.54      239.40      8.54 o 
   2   9   1      205.98      180.39      9.24 o 
   3   9   1      422.66      397.19     15.51 o 
   4   9   1      825.03      797.78     26.92 o 
   5   9   1     1062.52     1080.22     47.07 o 
   6   9   1     1129.23     1162.64     69.04 o 
   7   9   1      607.46      597.42     51.72 o 
   8   9   1     1176.75     1239.36     49.62 o 
   9   9   1      166.93      145.08     21.59 o 
  10   9   1      136.63      117.88     30.72 o 
  11   9   1      348.96      371.14     44.31 o 
  12   9   1       40.27       59.82     25.87 o 
  13   9   1      436.06      478.35     54.78 o 
 -13  10   1      106.06       97.82     26.07 o 
 -12  10   1        3.00       -2.37     16.78 o 
 -11  10   1      144.86      149.43     21.21 o 
 -10  10   1      532.69      462.84     33.83 o 
  -9  10   1      147.63      124.14     17.51 o 
  -8  10   1      103.24      112.35     16.32 o 
  -7  10   1      438.55      472.89     25.57 o 
  -6  10   1      101.14       98.29     11.20 o 
  -5  10   1      777.30      793.52     43.70 o 
  -4  10   1      424.00      427.40     15.72 o 
  -3  10   1     2584.60     2723.34     52.86 o 
  -2  10   1     1492.90     1525.74     33.55 o 
  -1  10   1     1500.40     1583.94     31.04 o 
   0  10   1      256.34      227.58     12.21 o 
   1  10   1     1478.78     1483.38     33.43 o 
   2  10   1     1532.58     1561.07     35.00 o 
   3  10   1     2461.28     2552.79     70.00 o 
   4  10   1      469.11      471.11     26.16 o 
   5  10   1      699.71      741.93     33.98 o 
   6  10   1      127.53      115.75      6.84 o 
   7  10   1      347.26      325.65     19.81 o 
   8  10   1      134.63      116.91     13.54 o 
   9  10   1      198.70      184.69     33.60 o 
  10  10   1      569.18      519.53     50.72 o 
  11  10   1      194.57      199.52     23.62 o 
  12  10   1        2.77       11.42     16.24 o 
 -12  11   1      185.60      164.05     43.68 o 
 -11  11   1      271.66      286.97     29.05 o 
 -10  11   1      509.42      524.37     54.63 o 
  -9  11   1      332.57      308.55     26.21 o 
  -8  11   1      512.47      531.55     34.42 o 
  -7  11   1      149.18      162.66     12.67 o 
  -6  11   1       80.10       63.87      6.98 o 
  -5  11   1      496.53      493.14     20.28 o 
  -4  11   1       42.35       45.85      7.05 o 
  -3  11   1      775.00      805.74     23.22 o 
  -2  11   1      420.60      420.00     12.90 o 
  -1  11   1      615.30      587.95     15.48 o 
   0  11   1      856.60      826.47     22.45 o 
   1  11   1      717.29      660.97     36.60 o 
   2  11   1      497.45      465.91     15.59 o 
   3  11   1      883.99      881.77     30.96 o 
   4  11   1      110.06      102.87      9.63 o 
   5  11   1      496.87      501.23     17.49 o 
   6  11   1       41.25       45.09      5.06 o 
   7  11   1      170.54      181.62     15.93 o 
   8  11   1      451.08      477.62     21.61 o 
   9  11   1      344.20      336.83     32.01 o 
  10  11   1      481.25      466.88     52.36 o 
  11  11   1      281.62      276.00     30.42 o 
  12  11   1      177.85      173.31     27.58 o 
 -11  12   1       17.70       18.07     17.57 o 
 -10  12   1       25.71        0.32     23.26 o 
  -9  12   1       57.48       53.05     18.03 o 
  -8  12   1      251.00      264.45     28.49 o 
  -7  12   1      708.97      687.44     42.69 o 
  -6  12   1      345.87      371.47     28.79 o 
  -5  12   1      975.67     1007.35     49.21 o 
  -4  12   1      244.24      240.66     13.42 o 
  -3  12   1      355.41      372.86     14.55 o 
  -2  12   1     1202.20     1154.14     63.90 o 
  -1  12   1      288.64      275.47     13.88 o 
   0  12   1     1232.83     1304.61     32.57 o 
   1  12   1      346.63      372.89     15.85 o 
   2  12   1     1064.79     1118.86     43.31 o 
   3  12   1      318.66      330.54     22.30 o 
   4  12   1      183.63      204.09     19.06 o 
   5  12   1     1012.88     1171.28     93.33 o 
   6  12   1      343.74      380.17     23.52 o 
   7  12   1      726.89      752.58     80.97 o 
   8  12   1      245.99      227.40     68.50 o 
   9  12   1       72.65       82.59     18.32 o 
  10  12   1       10.10       23.38     16.61 o 
  11  12   1        3.91       28.28     22.75 o 
 -10  13   1       56.55       22.04     21.67 o 
  -9  13   1       32.69       28.30     29.88 o 
  -8  13   1       44.31       58.47     17.29 o 
  -7  13   1      257.39      243.44     24.91 o 
  -6  13   1      227.74      205.92     58.30 o 
  -5  13   1      604.68      558.01     51.94 o 
  -4  13   1       13.18       17.97     15.92 o 
  -3  13   1      123.90      114.60     16.76 o 
  -2  13   1      662.51      613.53     66.91 o 
  -1  13   1      126.24      153.29     18.10 o 
   0  13   1      600.23      709.15     32.04 o 
   1  13   1       70.99       60.50     10.55 o 
   2  13   1      607.44      559.42     31.31 o 
   3  13   1       96.69       81.29     42.14 o 
   4  13   1        2.76        7.73      8.56 o 
   5  13   1      576.55      676.82     46.26 o 
   6  13   1      260.31      307.09     17.07 o 
   7  13   1      285.45      272.93     62.24 o 
   8  13   1       87.13       50.96     27.24 o 
   9  13   1       16.71       25.45     19.82 o 
  10  13   1       61.56       26.60     27.16 o 
  -8  14   1       94.90      122.23     22.85 o 
  -7  14   1      216.96      198.35     25.39 o 
  -6  14   1       35.15       47.17     17.65 o 
  -5  14   1      622.65      604.17     44.11 o 
  -4  14   1      227.36      211.94     32.06 o 
  -3  14   1      820.45      798.52     49.77 o 
  -2  14   1      203.06      182.43     20.11 o 
  -1  14   1      122.72       79.05     14.26 o 
   0  14   1      513.62      520.13     26.22 o 
   1  14   1      158.35      143.99     38.19 o 
   2  14   1      203.24      224.22     17.01 o 
   3  14   1      879.07     1006.87     67.14 o 
   4  14   1      278.04      290.77     19.26 o 
   5  14   1      620.22      692.61     54.58 o 
   6  14   1       31.77       28.78     19.74 o 
   7  14   1      171.48      222.54     42.31 o 
   8  14   1       97.95      145.07     41.75 o 
  -7  15   1       34.99       47.39     19.40 o 
  -6  15   1      169.20      149.09     30.74 o 
  -5  15   1      174.28      131.35     29.08 o 
  -4  15   1       41.91       35.56     15.80 o 
  -3  15   1      410.36      397.79     30.26 o 
  -2  15   1      142.48      129.60     42.60 o 
  -1  15   1      113.43       75.76     15.16 o 
   0  15   1        4.92       -0.53      7.11 o 
   1  15   1      131.19      136.35     15.77 o 
   2  15   1       97.18       67.66     13.17 o 
   3  15   1      421.48      428.29     47.04 o 
   4  15   1       27.65       22.14     10.85 o 
   5  15   1      184.59      205.73     38.62 o 
   6  15   1      139.36      130.50     24.21 o 
   7  15   1       33.11       16.06     19.37 o 
  -4  16   1       54.72       10.86     36.00 o 
  -3  16   1      136.38      112.35     32.97 o 
  -2  16   1      270.24      243.58     37.51 o 
  -1  16   1      323.38      305.93     29.64 o 
   0  16   1      543.58      515.59     38.87 o 
   1  16   1      331.89      320.24     29.45 o 
   2  16   1      249.17      243.87     28.01 o 
   3  16   1      159.44      187.92     14.53 o 
   4  16   1       36.87       13.20     16.02 o 
   0   0   2      238.29      275.94     13.08 o 
   1   0   2     5794.31     6073.13    108.24 o 
   2   0   2        1.49        8.29      6.07 o 
   3   0   2      395.52      416.56     10.23 o 
   4   0   2      115.64      128.74      5.83 o 
   5   0   2      766.44      743.55     15.31 o 
   6   0   2        7.66       15.92      4.33 o 
   7   0   2     2083.86     2141.41     37.28 o 
   8   0   2      198.43      194.05      8.31 o 
   9   0   2      593.87      635.10     17.64 o 
  10   0   2      892.69      949.31     23.84 o 
  11   0   2      472.46      459.84     18.12 o 
  12   0   2      454.12      487.67     33.13 o 
  13   0   2      366.32      415.14     22.30 o 
  14   0   2      301.94      336.75     28.11 o 
  15   0   2        9.63      -14.72     24.26 o 
 -15   1   2      174.69      146.05     23.65 o 
 -14   1   2      122.76      108.94     20.06 o 
 -13   1   2      220.11      211.41     21.57 o 
 -12   1   2      294.70      335.21     29.44 o 
 -11   1   2      546.05      545.87     25.37 o 
 -10   1   2      126.82      109.13      6.96 o 
  -9   1   2     1025.41     1081.15     36.73 o 
  -8   1   2     1132.69     1196.15     33.19 o 
  -7   1   2      293.40      284.10     11.86 o 
  -6   1   2     1391.15     1417.68     25.77 o 
  -5   1   2      533.74      508.80     12.35 o 
  -4   1   2     1283.06     1438.57     28.43 o 
  -3   1   2     2272.43     2283.32     41.05 o 
  -2   1   2     2962.47     3071.35     57.47 o 
  -1   1   2      647.27      670.98     15.65 o 
   0   1   2     3889.38     3944.62     72.83 o 
   1   1   2      578.02      573.35     14.05 o 
   2   1   2     2717.67     2910.92     55.03 o 
   3   1   2     2379.65     2416.19     43.07 o 
   4   1   2     1347.45     1487.22     28.16 o 
   5   1   2      528.84      521.64     12.27 o 
   6   1   2     1727.21     1813.32     36.10 o 
   7   1   2      231.79      243.46      9.45 o 
   8   1   2     1264.31     1338.80     31.84 o 
   9   1   2      798.25      837.04     22.71 o 
  10   1   2      118.71      106.98      6.80 o 
  11   1   2      419.31      420.49     15.29 o 
  12   1   2      246.60      238.34     14.17 o 
  13   1   2      225.93      217.96     17.50 o 
  14   1   2      129.02      104.05     16.93 o 
  15   1   2      229.60      231.89     32.57 o 
 -15   2   2       33.02       31.82     14.43 o 
 -14   2   2      105.30       88.91     11.86 o 
 -13   2   2        2.55        3.94     10.60 o 
 -12   2   2      216.21      208.70     20.40 o 
 -11   2   2      103.82       98.47      9.82 o 
 -10   2   2      981.26     1025.76     32.08 o 
  -9   2   2      440.33      439.21     13.56 o 
  -8   2   2     1670.25     1760.71     34.38 o 
  -7   2   2      398.43      386.17     10.70 o 
  -6   2   2      344.20      329.33      8.70 o 
  -5   2   2     1377.11     1486.80     24.96 o 
  -4   2   2     7048.33     7523.85    120.04 o 
  -3   2   2      450.22      488.33     12.88 o 
  -2   2   2     3619.89     3711.51     72.43 o 
  -1   2   2       37.52       45.33      4.19 o 
   0   2   2      636.98      680.89     16.88 o 
   1   2   2       49.61       52.07      5.25 o 
   2   2   2     3442.02     3529.42     60.05 o 
   3   2   2      462.82      508.50     11.77 o 
   4   2   2     6706.70     7238.30    139.72 o 
   5   2   2     1343.22     1454.55     37.53 o 
   6   2   2      261.85      251.87      9.43 o 
   7   2   2      384.95      416.19     13.44 o 
   8   2   2     1826.00     1961.57     51.95 o 
   9   2   2      419.29      397.05     12.19 o 
  10   2   2     1074.69     1126.23     34.47 o 
  11   2   2      111.50      113.11      6.60 o 
  12   2   2      267.52      263.58     17.95 o 
  13   2   2        2.49        3.96      8.34 o 
  14   2   2       87.36       67.36     12.57 o 
 -15   3   2       73.51       96.39     21.61 o 
 -14   3   2       93.10       74.43     19.17 o 
 -13   3   2        7.59        1.76      9.00 o 
 -12   3   2      170.59      164.75     17.45 o 
 -11   3   2      427.31      396.51     42.28 o 
 -10   3   2      280.16      254.74     11.10 o 
  -9   3   2      320.38      352.97     15.49 o 
  -8   3   2     1032.45     1059.84     29.54 o 
  -7   3   2      697.31      751.64     17.14 o 
  -6   3   2     1228.33     1225.84     21.01 o 
  -5   3   2     3056.05     3216.98     51.98 o 
  -4   3   2     2264.39     2439.61     40.02 o 
  -3   3   2     1889.05     1799.17     37.03 o 
  -2   3   2     1555.12     1645.45     33.14 o 
  -1   3   2     2649.32     2754.89     54.29 o 
   0   3   2     2621.18     2616.82     52.51 o 
   1   3   2     3010.30     3179.81     60.83 o 
   2   3   2     1497.75     1566.46     28.67 o 
   3   3   2     2337.17     2346.25     42.10 o 
   4   3   2     2099.85     2232.39     46.61 o 
   5   3   2     3406.62     3639.24     70.33 o 
   6   3   2     1084.98     1090.78     25.19 o 
   7   3   2      646.84      726.82     26.19 o 
   8   3   2      923.47      957.42     32.18 o 
   9   3   2      329.50      381.97     14.93 o 
  10   3   2      305.02      279.08     11.65 o 
  11   3   2      424.85      432.78     15.29 o 
  12   3   2      163.79      178.00     14.75 o 
  13   3   2        6.42       13.84      7.60 o 
 -15   4   2       62.76       59.66     21.59 o 
 -14   4   2       21.36       21.01     11.04 o 
 -13   4   2      360.11      366.55     23.58 o 
 -12   4   2      106.65       96.49     13.70 o 
 -11   4   2      225.63      233.81     15.29 o 
 -10   4   2       64.81       53.28      8.15 o 
  -9   4   2      151.70      153.01      9.92 o 
  -8   4   2       23.72       22.76      3.74 o 
  -7   4   2     1915.12     2003.91     37.04 o 
  -6   4   2      458.49      449.26     10.01 o 
  -5   4   2     1771.88     1876.04     29.91 o 
  -4   4   2     1264.28     1342.49     24.23 o 
  -3   4   2       23.63       30.45      4.28 o 
  -2   4   2     2181.25     2289.91     41.50 o 
  -1   4   2     3907.33     4031.87     77.08 o 
   0   4   2     1388.54     1463.24     32.51 o 
   1   4   2     3607.60     3669.48     70.91 o 
   2   4   2     2046.57     2190.34     43.64 o 
   3   4   2       23.35       20.67     12.11 o 
   4   4   2     1147.80     1195.72     27.64 o 
   5   4   2     1546.07     1621.29     36.14 o 
   6   4   2      454.24      448.96     13.26 o 
   7   4   2     2236.79     2514.28     58.15 o 
   8   4   2       34.21       40.64      4.85 o 
   9   4   2      140.19      143.04      8.15 o 
  10   4   2       59.35       60.84      7.60 o 
  11   4   2      242.84      209.73     43.09 o 
  12   4   2      101.68      104.33     17.66 o 
  13   4   2      316.59      269.99     32.18 o 
 -14   5   2       71.27       62.69     14.70 o 
 -13   5   2       14.68       13.60     12.24 o 
 -12   5   2      237.28      259.94     21.78 o 
 -11   5   2      148.49      139.08     14.05 o 
 -10   5   2      193.06      186.65     17.25 o 
  -9   5   2      158.49      134.17      9.16 o 
  -8   5   2      678.85      659.65     19.53 o 
  -7   5   2       62.32       69.27     11.47 o 
  -6   5   2     1292.40     1340.30     39.13 o 
  -5   5   2      902.57      896.06     18.41 o 
  -4   5   2     1050.61     1101.01     24.69 o 
  -3   5   2     2150.05     2210.46     47.75 o 
  -2   5   2      772.88      766.76     19.59 o 
  -1   5   2     2228.81     2284.27     51.04 o 
   0   5   2     3547.42     3595.05     63.05 o 
   1   5   2     1950.08     1943.07     38.11 o 
   2   5   2      800.25      802.99     17.40 o 
   3   5   2     1684.11     1738.04     32.86 o 
   4   5   2     1245.08     1287.27     26.65 o 
   5   5   2      736.62      749.66     16.62 o 
   6   5   2     1434.87     1491.02     29.83 o 
   7   5   2       83.85       88.19      4.58 o 
   8   5   2      740.69      750.21     24.80 o 
   9   5   2      178.33      169.77     13.92 o 
  10   5   2      167.76      162.02     33.80 o 
  11   5   2      131.54      125.46     13.96 o 
  12   5   2      243.58      246.76     25.97 o 
 -14   6   2       55.29       46.07     14.41 o 
 -13   6   2       55.94       37.80     15.33 o 
 -12   6   2       79.27       83.17     39.12 o 
 -11   6   2       63.72       73.87     13.12 o 
 -10   6   2      886.78      902.22     30.25 o 
  -9   6   2      161.00      171.55     11.14 o 
  -8   6   2      878.46      893.99     25.02 o 
  -7   6   2     1413.64     1394.71     33.07 o 
  -6   6   2       90.85       77.03      7.86 o 
  -5   6   2      272.18      263.46      7.84 o 
  -4   6   2     3267.71     3388.07     72.78 o 
  -3   6   2      158.98      156.48      8.08 o 
  -2   6   2     2612.52     2731.82     92.04 o 
  -1   6   2      639.14      650.89     16.47 o 
   0   6   2      113.96      120.53      6.12 o 
   1   6   2      741.57      759.62     17.58 o 
   2   6   2     3081.23     3240.18     56.86 o 
   3   6   2      167.11      167.60      6.63 o 
   4   6   2     3584.76     3803.46     66.74 o 
   5   6   2      246.48      237.53      8.20 o 
   6   6   2      120.91      114.43      5.63 o 
   7   6   2     1305.05     1341.99     36.91 o 
   8   6   2      760.67      777.02     51.87 o 
   9   6   2      146.40      123.09     17.56 o 
  10   6   2      791.01      900.74     49.50 o 
  11   6   2       69.91       57.86     13.60 o 
 -14   7   2       18.80       26.91     15.26 o 
 -13   7   2      126.78      118.73     34.22 o 
 -12   7   2      181.40      134.68     16.85 o 
 -11   7   2      394.98      363.12     24.32 o 
 -10   7   2       32.77       31.32      9.05 o 
  -9   7   2      497.46      538.50     21.97 o 
  -8   7   2      405.60      425.70     17.67 o 
  -7   7   2      479.29      427.21     31.30 o 
  -6   7   2     1352.12     1297.32     32.70 o 
  -5   7   2     1542.89     1581.26     33.70 o 
  -4   7   2      279.76      266.23     10.23 o 
  -3   7   2     2012.47     2049.73     74.74 o 
  -2   7   2      476.38      477.81     13.87 o 
  -1   7   2      798.33      816.09     19.75 o 
   0   7   2     1801.60     1890.23     37.55 o 
   1   7   2      793.38      780.20     18.23 o 
   2   7   2      574.61      564.35     15.11 o 
   3   7   2     1950.65     2057.94     40.82 o 
   4   7   2      229.13      217.18      8.04 o 
   5   7   2     1489.07     1552.08     34.26 o 
   6   7   2     1182.38     1166.82     44.32 o 
   7   7   2      506.62      525.40     22.02 o 
   8   7   2      293.10      256.59     21.03 o 
   9   7   2      661.96      733.66     52.38 o 
  10   7   2       39.78       28.12      9.64 o 
  11   7   2      485.97      594.71     37.12 o 
 -13   8   2      204.35      197.99     32.41 o 
 -12   8   2      420.40      434.17     30.17 o 
 -11   8   2      182.52      166.09     17.45 o 
 -10   8   2      300.04      308.65     50.70 o 
  -9   8   2      159.74      159.76     15.64 o 
  -8   8   2      101.76      101.98     10.46 o 
  -7   8   2     1400.59     1447.34     41.65 o 
  -6   8   2      114.91      115.42      8.71 o 
  -5   8   2      945.55      935.26     24.78 o 
  -4   8   2       64.51       71.88     13.67 o 
  -3   8   2        8.97       11.63      5.38 o 
  -2   8   2      258.48      261.38     11.22 o 
  -1   8   2     1980.93     2028.85     41.09 o 
   0   8   2        2.57        4.97      4.31 o 
   1   8   2     2044.27     2084.48     44.97 o 
   2   8   2      193.81      169.46      8.06 o 
   3   8   2        7.93       -0.06      4.94 o 
   4   8   2       40.67       39.91      7.35 o 
   5   8   2     1110.99     1163.58     48.85 o 
   6   8   2      129.02      126.21      7.00 o 
   7   8   2     1375.19     1523.00     38.31 o 
   8   8   2       74.64       66.32     11.59 o 
   9   8   2      204.30      196.62     21.57 o 
  10   8   2      252.41      237.81     21.52 o 
 -12   9   2      138.30      158.99     20.77 o 
 -11   9   2      196.22      147.62     17.83 o 
 -10   9   2       37.04       40.03     14.38 o 
  -9   9   2      220.27      192.95     13.52 o 
  -8   9   2      796.86      790.56     27.27 o 
  -7   9   2      239.54      241.09     23.11 o 
  -6   9   2      230.83      220.94     13.37 o 
  -5   9   2      295.53      290.59     17.17 o 
  -4   9   2      374.09      376.90     14.66 o 
  -3   9   2      345.39      324.62     10.49 o 
  -2   9   2      654.06      682.62     25.52 o 
  -1   9   2      214.14      207.19      9.77 o 
   0   9   2     1683.15     1722.65     40.38 o 
   1   9   2      172.44      165.19      8.74 o 
   2   9   2      596.42      622.12     17.69 o 
   3   9   2      323.66      300.16     11.62 o 
   4   9   2      408.11      383.89     13.47 o 
   5   9   2      297.93      288.73     13.30 o 
   6   9   2      339.70      346.18     15.30 o 
   7   9   2      224.35      232.64      9.05 o 
   8   9   2      840.58      810.99     58.30 o 
   9   9   2      152.80      140.91     19.03 o 
 -12  10   2       65.13       43.33     19.62 o 
 -11  10   2       38.11       35.64     17.24 o 
 -10  10   2      417.48      396.64     28.99 o 
  -9  10   2      168.47      169.39     19.14 o 
  -8  10   2      242.12      224.13     17.84 o 
  -7  10   2      290.90      282.02     16.23 o 
  -6  10   2       53.98       55.20     10.42 o 
  -5  10   2      362.30      370.21     16.83 o 
  -4  10   2     1031.38     1065.45     41.26 o 
  -3  10   2       66.49       55.75      4.81 o 
  -2  10   2     1113.32     1146.40     25.16 o 
  -1  10   2      257.64      253.21     11.36 o 
   0  10   2       11.40        9.61      5.71 o 
   1  10   2      275.00      270.02     14.47 o 
   2  10   2     1045.39     1044.97     30.45 o 
   3  10   2       71.57       63.80      7.60 o 
   4  10   2      929.50     1015.69     31.12 o 
   5  10   2      302.84      285.26     14.83 o 
   6  10   2       35.75       40.18      6.10 o 
   7  10   2      243.98      224.37     15.28 o 
   8  10   2      312.64      373.68     31.94 o 
   9  10   2      155.28      156.07     21.18 o 
 -11  11   2      128.01      140.57     33.31 o 
 -10  11   2       16.64       38.00     24.24 o 
  -9  11   2      389.62      384.44     29.86 o 
  -8  11   2      223.36      201.66     18.17 o 
  -7  11   2      131.93      116.51     19.62 o 
  -6  11   2      205.70      200.74     14.69 o 
  -5  11   2      530.69      552.86     22.68 o 
  -4  11   2      187.40      155.84     14.11 o 
  -3  11   2     1488.42     1561.49     86.88 o 
  -2  11   2       67.24       65.19      9.84 o 
  -1  11   2      411.30      390.20     13.03 o 
   0  11   2      627.23      562.23     21.90 o 
   1  11   2      521.03      528.82     21.91 o 
   2  11   2      101.63      123.29     11.66 o 
   3  11   2     1690.90     1819.47     53.73 o 
   4  11   2      167.39      161.05     17.10 o 
   5  11   2      620.51      673.40     27.94 o 
   6  11   2      138.44      132.51     14.40 o 
   7  11   2      119.22      133.97     21.81 o 
   8  11   2      179.30      153.63     20.05 o 
 -10  12   2       35.23       18.10     34.80 o 
  -9  12   2       30.51       41.14     15.42 o 
  -8  12   2       45.26       54.25     15.58 o 
  -7  12   2      544.89      503.01     32.33 o 
  -6  12   2       32.18       40.21     11.64 o 
  -5  12   2      362.83      337.51     26.74 o 
  -4  12   2      496.24      454.13     32.18 o 
  -3  12   2        1.21        9.52     11.53 o 
  -2  12   2      450.95      430.09     36.66 o 
  -1  12   2      984.97     1025.78     38.06 o 
   0  12   2      416.20      381.53     16.86 o 
   1  12   2      941.19     1009.55     49.98 o 
   2  12   2      343.99      377.58     37.17 o 
   3  12   2        4.20        4.72     10.72 o 
   4  12   2      414.07      472.42     29.09 o 
   5  12   2      389.68      427.61     26.72 o 
   6  12   2       26.80       35.17      9.04 o 
  -9  13   2       61.54       -5.18     24.50 o 
  -8  13   2      210.43      213.98     21.78 o 
  -7  13   2        6.97        4.41     12.95 o 
  -6  13   2      333.36      333.68     36.76 o 
  -5  13   2       92.87       62.36     18.01 o 
  -4  13   2       94.55      100.96     19.86 o 
  -3  13   2      463.20      445.12     36.63 o 
  -2  13   2      388.55      350.22     28.53 o 
  -1  13   2      516.27      519.35     24.97 o 
   0  13   2      434.83      559.61     36.56 o 
   1  13   2      452.43      514.13     27.36 o 
   2  13   2      341.07      388.10     22.45 o 
   3  13   2      399.76      429.96     24.16 o 
   4  13   2       94.18      131.19     16.32 o 
   5  13   2       65.03       60.35     31.21 o 
   6  13   2      402.13      469.55     47.93 o 
  -7  14   2      244.52      279.79     50.16 o 
  -6  14   2       89.01       70.34     47.83 o 
  -5  14   2      132.52       86.87     28.42 o 
  -4  14   2      467.73      409.15     36.28 o 
  -3  14   2       19.10       36.24     17.75 o 
  -2  14   2      200.94      216.00     38.54 o 
  -1  14   2      126.96      142.42     20.66 o 
   0  14   2       87.87       95.40     11.82 o 
   1  14   2      153.73      183.88     27.09 o 
   2  14   2      301.56      380.36     23.58 o 
   3  14   2       22.19       39.66     10.81 o 
   4  14   2      527.76      584.22     30.76 o 
   5  14   2      100.99      129.99     20.32 o 
   6  14   2      109.71      165.07     32.87 o 
   7  14   2      189.19      254.34     41.82 o 
  -5  15   2      223.54      208.29     29.62 o 
  -4  15   2      189.68      148.64     26.13 o 
  -3  15   2      403.64      475.82     39.65 o 
  -2  15   2       10.24      -14.84     14.84 o 
  -1  15   2      189.79      227.86     24.23 o 
   0  15   2       35.01       18.24     18.06 o 
   1  15   2      181.05      176.52     57.71 o 
   2  15   2        9.40       14.49     12.25 o 
   3  15   2      390.29      437.25     32.30 o 
   4  15   2      173.81      229.94     50.72 o 
   5  15   2      188.62      292.83     39.47 o 
   0  16   2       25.59       -7.12     17.89 o 
   0   0   3      671.38      677.77     27.03 o 
   1   0   3      159.68      137.46     13.67 o 
   2   0   3       29.88       34.40      5.46 o 
   3   0   3      110.21      105.33      8.14 o 
   4   0   3      786.44      774.58     18.72 o 
   5   0   3     1115.59     1222.97     28.65 o 
   6   0   3     1692.64     1837.81     41.24 o 
   7   0   3      979.49     1037.00     26.03 o 
   8   0   3      141.55      149.60      8.37 o 
   9   0   3      219.35      214.96     12.34 o 
  10   0   3      218.23      233.21     13.85 o 
  11   0   3        3.51       12.63      8.71 o 
  12   0   3      775.96      789.77    114.57 o 
  13   0   3       33.25       16.04     17.56 o 
  14   0   3      207.39      252.33     38.69 o 
 -14   1   3      109.72      198.92     32.92 o 
 -13   1   3       10.58       -0.01      9.62 o 
 -12   1   3      124.20      108.12     15.65 o 
 -11   1   3      225.99      245.28     40.94 o 
 -10   1   3      185.76      205.61     13.17 o 
  -9   1   3      143.15      142.72     10.83 o 
  -8   1   3       18.21       16.84      4.93 o 
  -7   1   3      292.55      311.84     11.88 o 
  -6   1   3      327.31      298.90     11.01 o 
  -5   1   3      442.06      452.51     14.22 o 
  -4   1   3     1395.70     1449.96     30.30 o 
  -3   1   3      609.77      627.50     18.50 o 
  -2   1   3     2434.49     2632.00     56.98 o 
  -1   1   3     2286.29     2382.74     51.53 o 
   0   1   3     1152.17     1201.03     28.68 o 
   1   1   3     2398.13     2592.40     54.70 o 
   2   1   3     2526.76     2692.24     56.12 o 
   3   1   3      454.62      432.37     12.62 o 
   4   1   3     1556.98     1606.69     39.64 o 
   5   1   3      358.65      343.34     11.33 o 
   6   1   3      439.77      417.98     13.41 o 
   7   1   3      308.18      346.14     12.90 o 
   8   1   3        9.33        9.63      6.29 o 
   9   1   3       96.74      105.89     10.05 o 
  10   1   3      134.56      131.00     13.73 o 
  11   1   3      163.42      129.13     18.17 o 
  12   1   3       97.39      114.67     14.52 o 
  13   1   3       29.12       68.57     26.36 o 
  14   1   3      120.76       71.61     24.60 o 
 -14   2   3       14.98       13.06     28.47 o 
 -13   2   3       31.37       26.07     13.95 o 
 -12   2   3       42.89       34.62     11.96 o 
 -11   2   3      295.39      325.12     23.51 o 
 -10   2   3      232.84      234.38     14.13 o 
  -9   2   3     1321.93     1395.14     39.97 o 
  -8   2   3      235.83      234.18     13.30 o 
  -7   2   3      385.79      403.00     13.76 o 
  -6   2   3       71.83       83.38      7.93 o 
  -5   2   3      274.71      278.61     10.67 o 
  -4   2   3     1052.13     1099.80     24.49 o 
  -3   2   3      783.15      816.37     22.11 o 
  -2   2   3      445.36      453.92     14.69 o 
  -1   2   3      326.34      320.24     11.79 o 
   0   2   3       83.26       77.14      6.67 o 
   1   2   3      236.70      228.74      9.94 o 
   2   2   3      442.06      457.72     14.83 o 
   3   2   3      538.43      587.54     14.95 o 
   4   2   3     1007.23     1023.97     24.29 o 
   5   2   3      185.21      193.82      8.85 o 
   6   2   3       96.20       81.41      6.80 o 
   7   2   3      437.63      456.72     17.37 o 
   8   2   3      277.64      300.69     18.30 o 
   9   2   3     1397.41     1544.29     47.27 o 
  10   2   3      209.26      165.42     23.92 o 
  11   2   3      324.16      428.25     24.59 o 
  12   2   3       35.34        3.72     14.18 o 
  13   2   3       27.30        7.39     16.24 o 
 -14   3   3       12.17       20.32     14.12 o 
 -13   3   3        1.49       18.12     23.75 o 
 -12   3   3       10.77       27.21     11.78 o 
 -11   3   3       25.13       46.40     12.05 o 
 -10   3   3      141.76      149.15     16.37 o 
  -9   3   3      260.62      257.29     12.93 o 
  -8   3   3      186.32      179.88     10.70 o 
  -7   3   3      133.76      137.34      7.38 o 
  -6   3   3     1820.92     1952.46     42.71 o 
  -5   3   3      200.59      206.95      9.14 o 
  -4   3   3     1388.33     1425.96     30.12 o 
  -3   3   3      629.28      632.97     18.54 o 
  -2   3   3     1378.61     1427.83     34.93 o 
  -1   3   3     1073.95     1107.14     30.30 o 
   0   3   3        7.74       10.74      5.19 o 
   1   3   3     1120.62     1131.20     28.01 o 
   2   3   3     1520.76     1593.17     36.08 o 
   3   3   3      693.55      694.22     17.61 o 
   4   3   3     1419.87     1483.74     31.04 o 
   5   3   3      267.76      278.02     11.88 o 
   6   3   3     1766.53     1827.84     46.63 o 
   7   3   3      132.24      129.36      8.58 o 
   8   3   3      112.01       98.64      8.79 o 
   9   3   3      317.52      301.32     16.15 o 
  10   3   3       93.84       80.44      9.43 o 
  11   3   3       54.17       67.25      9.60 o 
  12   3   3        8.59       -5.09     20.40 o 
  13   3   3        4.39        6.51     12.96 o 
 -13   4   3      177.17      156.22     17.81 o 
 -12   4   3      454.05      429.17     28.92 o 
 -11   4   3      205.83      175.68     26.41 o 
 -10   4   3      157.64      163.87     20.02 o 
  -9   4   3       53.52       37.57      6.91 o 
  -8   4   3        1.70       -1.29      5.87 o 
  -7   4   3      151.77      132.14      7.95 o 
  -6   4   3     2126.76     2229.34     44.06 o 
  -5   4   3       16.56        9.92      4.08 o 
  -4   4   3      392.64      362.18     12.64 o 
  -3   4   3      151.45      153.80      9.08 o 
  -2   4   3       83.91       67.50     12.39 o 
  -1   4   3     1636.02     1594.60     37.86 o 
   0   4   3      107.58       96.23      6.92 o 
   1   4   3     1615.59     1663.35     36.56 o 
   2   4   3       40.34       30.52      5.99 o 
   3   4   3      153.44      137.33      8.36 o 
   4   4   3      347.26      327.45     18.23 o 
   5   4   3        0.18       -5.98      5.98 o 
   6   4   3     2134.21     2311.11     71.18 o 
   7   4   3      202.21      195.26     12.48 o 
   8   4   3       10.64        8.85      6.66 o 
   9   4   3       77.42       66.23      8.41 o 
  10   4   3      161.15      200.73     17.90 o 
  11   4   3      214.75      229.88     27.34 o 
  12   4   3      448.07      494.25     52.82 o 
  13   4   3      175.78      208.51     25.38 o 
 -13   5   3        2.09        7.00     14.10 o 
 -12   5   3        6.05       21.64     11.09 o 
 -11   5   3      114.04       86.71     22.86 o 
 -10   5   3       32.65       50.75     16.41 o 
  -9   5   3       98.06      116.31     11.82 o 
  -8   5   3      917.40      944.07     30.03 o 
  -7   5   3      567.34      624.90     19.30 o 
  -6   5   3      270.93      252.71     11.00 o 
  -5   5   3      467.25      464.82     14.18 o 
  -4   5   3     1581.08     1654.89     36.05 o 
  -3   5   3     1018.16      961.90     24.96 o 
  -2   5   3      812.75      836.99     25.56 o 
  -1   5   3     1560.97     1615.47     38.53 o 
   0   5   3      156.56      155.45     11.77 o 
   1   5   3     1553.66     1610.88     35.59 o 
   2   5   3      699.82      706.15     20.41 o 
   3   5   3      843.92      834.46     24.04 o 
   4   5   3     1468.79     1517.99     38.30 o 
   5   5   3      514.67      502.64     22.43 o 
   6   5   3      371.60      360.66     13.50 o 
   7   5   3      517.33      575.30     20.46 o 
   8   5   3     1012.17     1053.60     66.15 o 
   9   5   3      109.50      125.34     10.10 o 
  10   5   3       43.95       42.71      7.42 o 
  11   5   3       65.78       49.55     20.54 o 
  12   5   3        0.80       17.56     14.04 o 
 -13   6   3       37.24       60.53     14.97 o 
 -12   6   3       39.64       40.13     12.62 o 
 -11   6   3      233.44      194.31     21.16 o 
 -10   6   3      219.32      215.38     20.40 o 
  -9   6   3     1049.65     1150.15     56.98 o 
  -8   6   3       84.12       84.90     11.53 o 
  -7   6   3      329.58      356.50     17.34 o 
  -6   6   3       37.40       42.81      9.58 o 
  -5   6   3       21.54       26.08      7.00 o 
  -4   6   3      401.58      394.12     16.81 o 
  -3   6   3      450.01      443.31     16.99 o 
  -2   6   3      573.46      608.30     19.12 o 
  -1   6   3      268.04      258.64     12.04 o 
   0   6   3       59.22       75.57      6.62 o 
   1   6   3      335.27      356.96     12.84 o 
   2   6   3      692.81      701.83     19.03 o 
   3   6   3      668.83      698.12     20.35 o 
   4   6   3      370.10      356.44     14.10 o 
   5   6   3       32.45       37.66      7.07 o 
   6   6   3       21.74       22.51      8.30 o 
   7   6   3      293.60      306.13     12.77 o 
   8   6   3       86.34       87.60      9.83 o 
   9   6   3      949.79      997.60     48.36 o 
  10   6   3      203.35      199.07     26.36 o 
  11   6   3      220.19      183.51     25.43 o 
 -12   7   3       78.46       76.29     16.97 o 
 -11   7   3       67.15       50.58     14.31 o 
 -10   7   3      108.91      116.69     33.24 o 
  -9   7   3       78.87       70.11     16.08 o 
  -8   7   3       82.67       44.00     13.18 o 
  -7   7   3      173.76      140.04     18.58 o 
  -6   7   3      449.26      477.98     28.24 o 
  -5   7   3      354.08      342.69     18.59 o 
  -4   7   3      689.79      733.30     28.75 o 
  -3   7   3      676.01      663.37     27.93 o 
  -2   7   3     1467.44     1546.07     40.33 o 
  -1   7   3      265.50      255.91     11.14 o 
   0   7   3      847.18      869.17     23.17 o 
   1   7   3      299.31      276.55     11.37 o 
   2   7   3     1383.83     1459.35     32.95 o 
   3   7   3      831.86      799.61     29.78 o 
   4   7   3      653.67      712.31     23.99 o 
   5   7   3      380.58      362.21     16.98 o 
   6   7   3      340.55      350.34     15.65 o 
   7   7   3      138.55      134.13     14.75 o 
   8   7   3       34.45       19.17      8.44 o 
   9   7   3       71.40       88.14     17.36 o 
  10   7   3      163.89      153.68     22.30 o 
  11   7   3      109.61      129.08     22.84 o 
 -12   8   3      286.24      303.80     30.52 o 
 -11   8   3       16.72        4.84     18.24 o 
 -10   8   3       64.67       40.61     16.55 o 
  -9   8   3      197.33      190.78     20.80 o 
  -8   8   3       20.28       21.50     15.19 o 
  -7   8   3      588.84      590.66     34.10 o 
  -6   8   3      639.78      631.10     22.07 o 
  -5   8   3      608.72      642.96     24.16 o 
  -4   8   3      292.92      336.61     16.87 o 
  -3   8   3      187.23      189.03     13.07 o 
  -2   8   3       32.00       22.49      6.22 o 
  -1   8   3       59.47       42.69      6.88 o 
   0   8   3      104.60       90.80      7.91 o 
   1   8   3       60.93       55.85      7.80 o 
   2   8   3       15.65       12.48      8.36 o 
   3   8   3      213.11      233.40     19.58 o 
   4   8   3      285.04      298.17     15.54 o 
   5   8   3      671.96      674.74     27.14 o 
   6   8   3      632.40      679.91     25.93 o 
   7   8   3      603.56      579.79     25.58 o 
   8   8   3       33.90       32.28     16.34 o 
   9   8   3      217.03      211.39     31.01 o 
  10   8   3       58.82       46.17     21.23 o 
 -11   9   3        4.43        9.98     21.91 o 
 -10   9   3       39.39       41.72     17.80 o 
  -9   9   3      115.95      113.80     23.35 o 
  -8   9   3        0.07        7.51     13.78 o 
  -7   9   3      299.93      257.49     25.66 o 
  -6   9   3       84.49       51.62     15.06 o 
  -5   9   3      197.21      201.80     11.74 o 
  -4   9   3      122.33      115.55      8.70 o 
  -3   9   3      341.33      304.18     19.52 o 
  -2   9   3      707.64      669.38     28.82 o 
  -1   9   3     1590.45     1673.73     46.90 o 
   0   9   3      645.33      656.59     22.78 o 
   1   9   3     1471.64     1584.67    103.66 o 
   2   9   3      695.99      705.82     26.37 o 
   3   9   3      302.94      283.57     14.99 o 
   4   9   3      168.77      169.73     12.01 o 
   5   9   3      178.36      174.82     11.87 o 
   6   9   3      137.51      125.37     10.08 o 
   7   9   3      284.73      303.84     19.29 o 
   8   9   3        7.50       -3.82     12.13 o 
   9   9   3      100.76       83.10     19.66 o 
 -10  10   3      164.75      137.97     35.75 o 
  -9  10   3      519.25      511.76     41.93 o 
  -8  10   3       30.89       11.47     16.32 o 
  -7  10   3      285.80      263.21     26.82 o 
  -6  10   3       42.31       61.82     18.22 o 
  -5  10   3      126.46      113.06     16.51 o 
  -4  10   3      179.42      160.11     21.57 o 
  -3  10   3      275.09      268.65     33.97 o 
  -2  10   3      176.28      182.40     17.73 o 
  -1  10   3      111.87       96.53     25.95 o 
   0  10   3        5.85       16.77     15.53 o 
   1  10   3       82.60       80.34     14.68 o 
   2  10   3      232.53      243.76     16.17 o 
   3  10   3      188.15      186.21     19.46 o 
   4  10   3      180.11      155.92     14.94 o 
   5  10   3       70.79       64.05     12.75 o 
   6  10   3       53.55       56.68      9.76 o 
   7  10   3      287.98      262.80     30.57 o 
   8  10   3       37.90       31.21     15.60 o 
   9  10   3      543.51      588.99     56.20 o 
  -9  11   3       20.25       30.86     20.29 o 
  -8  11   3       81.21      100.57     33.16 o 
  -7  11   3       57.88       56.94     20.20 o 
  -6  11   3      389.48      273.39     27.52 o 
  -5  11   3      183.61      180.53     24.36 o 
  -4  11   3      499.80      505.96     43.53 o 
  -3  11   3      135.09      110.06     17.13 o 
  -2  11   3      341.75      365.10     27.79 o 
  -1  11   3      268.28      230.33     23.43 o 
   0  11   3        9.07       21.35     13.57 o 
   1  11   3      264.91      266.88     21.37 o 
   2  11   3      409.55      463.60     29.36 o 
   3  11   3      157.72      160.63     25.12 o 
   4  11   3      542.44      575.13     34.92 o 
   5  11   3      206.71      237.44     29.42 o 
   6  11   3      359.55      412.20     26.35 o 
   7  11   3       50.68       51.45     25.73 o 
   8  11   3       39.82       -8.80     20.05 o 
  -8  12   3       35.86       41.33     17.84 o 
  -7  12   3       47.17        1.95     17.00 o 
  -6  12   3      117.37      149.16     24.16 o 
  -5  12   3       23.72      -11.26     16.48 o 
  -4  12   3      140.23      117.59     23.04 o 
  -3  12   3      193.35      170.86     22.79 o 
  -2  12   3        7.03       -1.13     14.53 o 
  -1  12   3      332.35      314.88     27.53 o 
   0  12   3       10.63       22.08     31.55 o 
   1  12   3      299.41      353.27     27.27 o 
   2  12   3        0.23       16.14     12.57 o 
   3  12   3      164.28      150.16     16.60 o 
   4  12   3      132.19      218.41     34.21 o 
   5  12   3       43.99       40.98     13.93 o 
   6  12   3      114.54      106.67     24.85 o 
  -6  13   3      161.59      146.33     24.30 o 
  -5  13   3      175.10      177.55     25.58 o 
  -4  13   3       77.80       31.11     24.55 o 
  -3  13   3      167.69      121.00     24.92 o 
  -2  13   3       49.79       28.90     17.17 o 
  -1  13   3      561.21      625.54     40.42 o 
   0  13   3       39.20       41.80     18.86 o 
   1  13   3      543.54      649.25     43.56 o 
   2  13   3       30.38       13.83     14.00 o 
   3  13   3      135.25      188.67     21.96 o 
   4  13   3       68.46       33.28     12.57 o 
   5  13   3      167.50      179.94     29.74 o 
   6  13   3      179.98      162.87     30.57 o 
  -4  14   3       79.33       50.47     23.00 o 
  -3  14   3       63.30       49.85     26.15 o 
  -2  14   3       62.62       36.60     18.98 o 
  -1  14   3      121.11      127.17     33.33 o 
   0  14   3        4.54       29.72     18.32 o 
   1  14   3      142.93      162.02     21.09 o 
   2  14   3       79.18      100.30     20.13 o 
   3  14   3       60.36       57.99     16.81 o 
   4  14   3       73.72       47.74     23.43 o 
   0   0   4       71.38       69.02     10.83 o 
   1   0   4        0.57        4.79      6.71 o 
   2   0   4      233.99      224.30     11.99 o 
   3   0   4        1.25       -3.13      6.79 o 
   4   0   4      601.05      595.77     20.99 o 
   5   0   4        2.08        8.14      8.33 o 
   6   0   4     2059.10     2225.30     61.48 o 
   7   0   4        1.29        6.05      8.50 o 
   8   0   4       95.37      134.90     38.62 o 
   9   0   4        3.51        5.49      9.80 o 
  10   0   4        0.15        6.09     10.84 o 
  11   0   4        2.30        2.93     11.16 o 
  12   0   4      277.79      241.65     33.70 o 
 -12   1   4       20.23      -17.90     30.37 o 
 -11   1   4       14.20      -14.80     14.80 o 
 -10   1   4       23.67       22.44     12.32 o 
  -9   1   4        5.17       -2.65     28.05 o 
  -8   1   4       21.16       12.30     10.24 o 
  -7   1   4       44.84       39.01     20.24 o 
  -6   1   4      198.54      182.30     11.75 o 
  -5   1   4        5.39        0.40      6.26 o 
  -4   1   4      795.22      828.19     26.22 o 
  -3   1   4      518.88      477.61     21.43 o 
  -2   1   4      567.48      569.86     27.08 o 
  -1   1   4     1768.32     1811.21     48.11 o 
   0   1   4       99.68       89.45     14.82 o 
   1   1   4     1758.30     1744.31     45.17 o 
   2   1   4      593.09      585.45     20.23 o 
   3   1   4      554.58      527.90     19.28 o 
   4   1   4      802.42      780.58     24.97 o 
   5   1   4       19.71       28.39      7.36 o 
   6   1   4      180.33      187.77     12.40 o 
   7   1   4       23.70       22.82     15.19 o 
   8   1   4        9.13        5.18     10.36 o 
   9   1   4        9.95       25.95     10.99 o 
  10   1   4       36.64       20.33     11.00 o 
  11   1   4       18.90       37.92     13.70 o 
  12   1   4       27.78       37.32     22.84 o 
 -12   2   4       14.42       -7.53     19.47 o 
 -11   2   4      176.79      162.16     20.60 o 
 -10   2   4       30.34       20.57     18.02 o 
  -9   2   4      580.00      609.49     50.55 o 
  -8   2   4      144.77      157.23     19.59 o 
  -7   2   4      267.20      306.37     32.43 o 
  -6   2   4       19.94       18.75     11.01 o 
  -5   2   4        6.08       11.42      7.64 o 
  -4   2   4      189.13      198.75     12.04 o 
  -3   2   4      233.49      194.21     14.21 o 
  -2   2   4      256.02      265.30     21.36 o 
  -1   2   4       20.11       26.09      6.82 o 
   0   2   4       80.04       63.89      7.97 o 
   1   2   4        8.50        3.81      6.48 o 
   2   2   4      236.84      235.19     13.23 o 
   3   2   4      274.57      262.60     17.49 o 
   4   2   4      173.84      156.79     10.79 o 
   5   2   4       15.35       28.61      9.10 o 
   6   2   4       21.78       21.99     19.54 o 
   7   2   4      267.71      283.39     18.98 o 
   8   2   4      159.39      153.27     16.78 o 
   9   2   4      567.19      599.32     36.83 o 
  10   2   4       33.32       26.60     12.72 o 
  11   2   4      178.12      142.63     17.14 o 
  12   2   4       13.21       17.22     28.47 o 
 -12   3   4       43.27       67.41     15.37 o 
 -11   3   4       78.33       41.67     15.16 o 
 -10   3   4        9.83        3.36     29.93 o 
  -9   3   4      217.75      190.25     20.07 o 
  -8   3   4       12.80        8.70     11.73 o 
  -7   3   4      350.83      360.98     25.83 o 
  -6   3   4      239.43      237.10     19.94 o 
  -5   3   4      242.73      234.92     12.69 o 
  -4   3   4      935.59      957.48     31.46 o 
  -3   3   4       27.75       31.46     15.90 o 
  -2   3   4      580.01      605.23     23.95 o 
  -1   3   4      231.95      204.94     14.53 o 
   0   3   4      146.28      160.95     12.27 o 
   1   3   4      166.11      146.23     17.45 o 
   2   3   4      521.37      512.49     28.70 o 
   3   3   4       29.66       25.25     15.77 o 
   4   3   4      907.24      914.39     40.54 o 
   5   3   4      233.62      237.35     26.61 o 
   6   3   4      251.15      218.31     18.44 o 
   7   3   4      385.29      368.16     22.70 o 
   8   3   4       32.16       25.35     10.46 o 
   9   3   4      199.30      194.22     17.51 o 
  10   3   4        5.27        6.54      9.71 o 
  11   3   4       76.32       22.99     27.44 o 
  12   3   4       32.53       33.06     21.33 o 
 -12   4   4      593.61      630.38     64.46 o 
 -11   4   4        3.17       -6.15     19.96 o 
 -10   4   4      272.23      240.31     27.37 o 
  -9   4   4       80.37       95.85     16.54 o 
  -8   4   4       23.54       27.72     14.26 o 
  -7   4   4        1.32      -14.23     14.23 o 
  -6   4   4      196.03      169.75     14.20 o 
  -5   4   4       11.15        3.87      8.86 o 
  -4   4   4      132.87      136.72     10.32 o 
  -3   4   4       67.17       63.96     10.88 o 
  -2   4   4      129.78      131.81     11.73 o 
  -1   4   4       18.32       18.97      8.38 o 
   0   4   4      937.08      995.43     33.42 o 
   1   4   4       25.40       31.46      9.80 o 
   2   4   4       67.76       48.23     12.67 o 
   3   4   4       68.80       89.36     12.17 o 
   4   4   4      105.73       93.00     15.60 o 
   5   4   4        8.25       12.38      9.61 o 
   6   4   4      201.58      223.13     16.58 o 
   7   4   4        0.44        3.25     10.29 o 
   8   4   4       52.61       49.41     10.33 o 
   9   4   4       83.89       82.76     26.27 o 
  10   4   4      293.11      223.43     35.22 o 
  11   4   4        1.31       -8.02     16.73 o 
  12   4   4      574.09      637.16     57.13 o 
 -11   5   4       12.96       15.14     37.37 o 
 -10   5   4       17.51       21.59     21.96 o 
  -9   5   4      295.76      303.65     27.92 o 
  -8   5   4       35.62       28.41     13.24 o 
  -7   5   4      542.34      601.61     28.68 o 
  -6   5   4      101.42       94.39     15.73 o 
  -5   5   4      226.28      243.62     13.96 o 
  -4   5   4      521.23      509.85     23.08 o 
  -3   5   4        3.26       13.96     13.46 o 
  -2   5   4      356.13      332.93     18.77 o 
  -1   5   4      624.55      626.41     25.13 o 
   0   5   4       23.64       23.81      8.52 o 
   1   5   4      725.86      736.10     54.58 o 
   2   5   4      344.36      320.22     20.49 o 
   3   5   4        2.80        4.39      9.53 o 
   4   5   4      532.54      479.10     26.90 o 
   5   5   4      246.37      253.62     20.86 o 
   6   5   4       89.86       96.84     23.65 o 
   7   5   4      499.14      516.73     31.20 o 
   8   5   4       28.16       13.55      9.98 o 
   9   5   4      313.17      284.91     24.51 o 
  10   5   4       31.53       41.13     23.82 o 
  11   5   4        7.98      -10.76     25.04 o 
 -11   6   4       72.60      101.14     32.53 o 
 -10   6   4       58.12      -11.84     16.59 o 
  -9   6   4      557.59      559.56     41.76 o 
  -8   6   4      141.02      123.58     20.12 o 
  -7   6   4      133.93      141.32     35.53 o 
  -6   6   4       11.40       17.95      8.27 o 
  -5   6   4        8.65        9.70      9.48 o 
  -4   6   4      227.70      228.01     24.37 o 
  -3   6   4      315.57      319.34     21.74 o 
  -2   6   4       56.67       55.68     10.63 o 
  -1   6   4       82.21       74.86     11.31 o 
   0   6   4       64.07       67.57     12.21 o 
   1   6   4       39.03       25.83     16.31 o 
   2   6   4       73.37       68.84     30.30 o 
   3   6   4      364.73      362.51     35.41 o 
   4   6   4      242.68      243.86     18.33 o 
   5   6   4       12.17       10.47      9.34 o 
   6   6   4        8.97       -6.17      8.79 o 
   7   6   4      141.25      140.01     16.53 o 
   8   6   4      125.56      112.59     16.12 o 
   9   6   4      530.04      509.16     54.78 o 
  10   6   4       51.61       42.89     20.74 o 
  11   6   4      100.57       95.77     23.43 o 
 -10   7   4       34.63       29.36     30.81 o 
  -9   7   4       27.66       -1.78     18.54 o 
  -8   7   4        0.56        7.63     15.12 o 
  -7   7   4        0.52       -3.82     13.39 o 
  -6   7   4      165.04      168.62     21.06 o 
  -5   7   4       65.49       88.35     15.50 o 
  -4   7   4      564.32      540.19     42.67 o 
  -3   7   4      136.10      113.83     16.73 o 
  -2   7   4      323.13      351.79     36.76 o 
  -1   7   4      713.21      683.38     35.51 o 
   0   7   4        0.09        2.10     12.48 o 
   1   7   4      729.01      740.05     36.18 o 
   2   7   4      347.17      339.88     20.92 o 
   3   7   4      123.13      141.14     14.43 o 
   4   7   4      541.78      613.58    101.42 o 
   5   7   4       65.04       59.14     12.94 o 
   6   7   4      166.64      170.64     16.68 o 
   7   7   4        2.74      -10.95     10.95 o 
   8   7   4        5.22       18.54     10.12 o 
   9   7   4       28.16       20.10     17.22 o 
  10   7   4       14.50        6.41     16.43 o 
  -9   8   4       64.74       59.39     24.72 o 
  -8   8   4      152.58      140.95     28.12 o 
  -7   8   4       11.37       17.24     16.04 o 
  -6   8   4      498.77      558.56     37.74 o 
  -5   8   4        3.15        2.40     13.64 o 
  -4   8   4      431.13      422.11     29.33 o 
  -3   8   4      111.27      120.07     30.01 o 
  -2   8   4       75.44       75.00     14.36 o 
  -1   8   4       40.69       34.90     12.08 o 
   0   8   4        6.01       -2.43     12.51 o 
   1   8   4       45.59       43.30     12.39 o 
   2   8   4       97.79      105.93     15.37 o 
   3   8   4       93.20       88.14     12.71 o 
   4   8   4      467.38      469.76     30.12 o 
   5   8   4        6.63       -1.13      9.18 o 
   6   8   4      487.07      479.69     31.73 o 
   7   8   4        9.22       11.25     11.47 o 
   8   8   4      130.15      143.95     31.30 o 
   9   8   4       76.56       92.59     31.11 o 
  -9   9   4        3.28       38.88     38.88 o 
  -8   9   4        0.95       24.74     20.03 o 
  -7   9   4       43.78       59.32     35.31 o 
  -6   9   4       46.27       26.44     16.94 o 
  -5   9   4       53.36       47.30     16.13 o 
  -4   9   4      211.67      199.58     34.53 o 
  -3   9   4      373.49      371.11     27.64 o 
  -2   9   4       99.63       94.39     16.55 o 
  -1   9   4     1102.00     1073.92     55.44 o 
   0   9   4        9.44       -1.22     12.63 o 
   1   9   4     1115.30     1150.68     54.00 o 
   2   9   4      114.55      141.10     28.54 o 
   3   9   4      368.72      395.24     45.12 o 
   4   9   4      196.11      180.08     20.41 o 
   5   9   4       33.18       22.09     10.48 o 
   6   9   4       37.52       38.88     10.83 o 
   7   9   4       60.75       71.85     23.72 o 
   8   9   4        0.93       21.37     16.97 o 
   9   9   4        1.36       41.82     20.54 o 
  -7  10   4      177.36      136.52     23.57 o 
  -6  10   4      174.01      147.58     55.98 o 
  -5  10   4       13.44        2.52     18.99 o 
  -4  10   4       18.05       22.77     16.37 o 
  -3  10   4      118.31      108.48     24.04 o 
  -2  10   4      134.93       96.77     18.61 o 
  -1  10   4       24.40       15.47     14.53 o 
   0  10   4       11.71        8.44     14.27 o 
   1  10   4       20.01       16.61     14.32 o 
   2  10   4      125.26       99.69     18.55 o 
   3  10   4      105.20       90.85     37.66 o 
   4  10   4       18.95       39.76     12.19 o 
   5  10   4       36.61       10.48     18.37 o 
   6  10   4      176.93      146.29     30.37 o 
   7  10   4      182.61      151.77     31.01 o 
  -6  11   4      134.14       92.28     23.35 o 
  -5  11   4       93.07       77.19     21.19 o 
  -4  11   4      289.02      326.39     35.51 o 
  -3  11   4        5.40       15.56     18.25 o 
  -2  11   4      214.16      274.54     33.43 o 
  -1  11   4       17.04       20.45     18.00 o 
   0  11   4        0.30       -3.99     17.14 o 
   1  11   4       25.41        6.37     13.74 o 
   2  11   4      198.99      185.10     21.18 o 
   3  11   4        6.63       -1.39     13.34 o 
   4  11   4      294.39      314.26     31.08 o 
   5  11   4       90.73       98.80     28.03 o 
   6  11   4      127.60       75.23     35.71 o 
  -4  12   4        5.88       -9.47     18.32 o 
  -3  12   4       28.71       48.46     21.91 o 
  -2  12   4        8.67       -2.09     15.89 o 
  -1  12   4       15.62       31.26     17.16 o 
   0  12   4       93.32       55.87     19.00 o 
   1  12   4       21.08       41.80     15.71 o 
   2  12   4        9.52       23.54     14.42 o 
   3  12   4       24.79       21.55     25.48 o 
   4  12   4        3.27       14.38     24.80 o 
   0   0   5        9.37        9.05     18.83 o 
   1   0   5        4.70       -6.78     14.25 o 
   2   0   5       23.12       36.81     13.09 o 
   3   0   5        4.82       22.53     13.64 o 
   4   0   5       89.03       86.67     17.57 o 
   5   0   5      192.10      182.18     31.06 o 
   6   0   5       24.34        1.89     18.11 o 
   7   0   5      168.45      155.60     20.90 o 
   8   0   5        8.97       10.44     18.71 o 
   9   0   5       30.21       21.62     21.76 o 
  -9   1   5       30.80       32.43     19.91 o 
  -8   1   5        2.57        9.84     14.48 o 
  -7   1   5       60.47       54.01     17.44 o 
  -6   1   5       66.32       79.08     26.95 o 
  -5   1   5       42.90       20.41     16.10 o 
  -4   1   5      239.76      218.28     22.72 o 
  -3   1   5       43.97       43.88     13.88 o 
  -2   1   5      275.63      243.97     22.52 o 
  -1   1   5      162.26      154.75     19.12 o 
   0   1   5      265.43      250.51     20.78 o 
   1   1   5      194.33      195.92     23.28 o 
   2   1   5      246.37      252.56     21.29 o 
   3   1   5       69.25       45.08     17.88 o 
   4   1   5      218.83      198.59     20.95 o 
   5   1   5       52.28       25.22     14.82 o 
   6   1   5       40.00       46.45     18.12 o 
   7   1   5       51.64       50.57     17.12 o 
   8   1   5        0.65        9.29     23.16 o 
   9   1   5       47.65       42.91     17.71 o 
  -9   2   5      175.09      204.06     28.65 o 
  -8   2   5       37.90       58.96     31.52 o 
  -7   2   5      183.06      218.73     24.37 o 
  -6   2   5       10.32       24.25     25.60 o 
  -5   2   5       97.34      116.43     17.45 o 
  -4   2   5       91.77      102.78     20.09 o 
  -3   2   5       76.09       74.82     15.67 o 
  -2   2   5      284.77      304.54     25.02 o 
  -1   2   5       69.08       65.56     17.34 o 
   0   2   5       18.93       -3.03     13.48 o 
   1   2   5       81.29       71.86     16.73 o 
   2   2   5      266.40      274.56     21.79 o 
   3   2   5      106.62       97.45     18.19 o 
   4   2   5      107.80       96.16     16.70 o 
   5   2   5      122.59      106.14     17.67 o 
   6   2   5        9.13       -2.22     12.36 o 
   7   2   5      183.99      166.49     32.43 o 
   8   2   5       30.52       10.65     13.09 o 
   9   2   5      161.09      139.93     18.86 o 
  -9   3   5       32.30       10.05     20.12 o 
  -8   3   5      134.22       74.96     21.64 o 
  -7   3   5       15.43       11.15     23.38 o 
  -6   3   5      220.90      219.80     23.06 o 
  -5   3   5       18.33       17.90     18.10 o 
  -4   3   5      337.37      348.00     35.56 o 
  -3   3   5      102.14       69.03     16.46 o 
  -2   3   5      148.04      176.12     33.65 o 
  -1   3   5      290.80      280.27     45.32 o 
   0   3   5        9.90        7.54     12.99 o 
   1   3   5      298.39      267.63     22.54 o 
   2   3   5      120.87      134.19     16.38 o 
   3   3   5       64.62       45.14     19.39 o 
   4   3   5      301.71      301.27     24.99 o 
   5   3   5       14.68       -8.67     16.95 o 
   6   3   5      242.33      262.48     31.65 o 
   7   3   5       12.95        9.65     13.08 o 
   8   3   5      155.58      157.01     19.74 o 
   9   3   5       26.79       34.47     13.89 o 
  -8   4   5        5.44      -19.54     24.41 o 
  -7   4   5        0.19       -8.51     14.56 o 
  -6   4   5       63.60       46.19     31.60 o 
  -5   4   5        7.25       11.89     23.33 o 
  -4   4   5       45.08       53.27     15.11 o 
  -3   4   5      182.35      182.05     22.91 o 
  -2   4   5      132.44      146.53     22.52 o 
  -1   4   5      262.82      256.60     30.74 o 
   0   4   5        4.50        0.08     11.81 o 
   1   4   5      231.02      235.92     21.25 o 
   2   4   5      138.41      129.67     17.70 o 
   3   4   5      188.55      171.65     48.32 o 
   4   4   5       50.48       42.78     13.30 o 
   5   4   5        0.67        6.58     14.51 o 
   6   4   5       62.44       49.31     15.04 o 
   7   4   5        3.01        2.86     13.06 o 
   8   4   5        5.49       10.47     23.18 o 
  -8   5   5       84.56       47.16     17.60 o 
  -7   5   5        7.82       11.64     26.78 o 
  -6   5   5      287.66      318.58     29.40 o 
  -5   5   5        3.78        6.89     14.75 o 
  -4   5   5      127.12      120.28     19.44 o 
  -3   5   5       21.82       38.22     15.62 o 
  -2   5   5       69.25       46.73     16.60 o 
  -1   5   5      250.11      257.99     22.41 o 
   0   5   5       69.55       58.11     24.55 o 
   1   5   5      265.90      258.56     54.19 o 
   2   5   5       85.29       56.37     17.20 o 
   3   5   5       38.93       21.29     14.66 o 
   4   5   5      141.12       85.31     18.74 o 
   5   5   5        9.93        0.20     14.05 o 
   6   5   5      268.80      267.29     52.51 o 
   7   5   5        9.78       23.98     13.80 o 
   8   5   5       66.85       43.50     14.15 o 
  -7   6   5       60.08       43.92     19.11 o 
  -6   6   5       29.50        7.36     17.44 o 
  -5   6   5       37.43       42.53     23.01 o 
  -4   6   5       61.80       80.40     19.40 o 
  -3   6   5       23.07       21.80     15.91 o 
  -2   6   5      133.92      111.34     18.05 o 
  -1   6   5      215.11      218.78     23.30 o 
   0   6   5        7.44       28.07     32.06 o 
   1   6   5      200.04      184.73     26.12 o 
   2   6   5      124.09       97.21     27.78 o 
   3   6   5        8.99       -0.42     11.73 o 
   4   6   5       60.10       89.93     15.51 o 
   5   6   5       33.12       51.72     18.35 o 
   6   6   5       27.17       24.66     13.18 o 
   7   6   5       68.63       64.16     15.55 o 
  -6   7   5       59.83       35.82     19.00 o 
  -5   7   5       10.11       14.56     21.72 o 
  -4   7   5      201.54      161.42     21.81 o 
  -3   7   5       49.35       51.14     16.93 o 
  -2   7   5      115.84       60.23     18.13 o 
  -1   7   5      184.28      176.78     23.49 o 
   0   7   5      114.71      122.90     21.41 o 
   1   7   5      188.88      134.22     55.05 o 
   2   7   5      133.67      112.75     19.00 o 
   3   7   5       45.34       48.38     26.34 o 
   4   7   5      224.82      189.50     41.01 o 
   5   7   5        7.40       11.09     37.42 o 
   6   7   5       67.91       57.18     15.36 o 
  -5   8   5      110.39      129.46     22.83 o 
  -4   8   5       20.14       16.23     19.38 o 
  -3   8   5       35.28       21.07     20.29 o 
  -2   8   5       31.99       19.77     18.64 o 
  -1   8   5       39.43       21.30     15.28 o 
   0   8   5        0.69       14.12     23.26 o 
   1   8   5       67.17       47.15     19.37 o 
   2   8   5       36.64       15.21     24.90 o 
   3   8   5       33.30       23.43     15.24 o 
   4   8   5       20.84       14.52     14.01 o 
   5   8   5      101.58      108.64     21.02 o 
  -4   9   5       58.46       35.07     24.46 o 
  -3   9   5       31.84       31.18     22.54 o 
  -2   9   5      140.56      111.52     24.85 o 
  -1   9   5      115.42       97.09     19.20 o 
   0   9   5       30.88       39.95     19.81 o 
   1   9   5      115.49       96.07     19.87 o 
   2   9   5      128.38      127.47     21.92 o 
   3   9   5       40.32       48.08     16.37 o 
   4   9   5       45.85       13.13     14.55 o 
   0   0   6       23.70       21.96     34.09 o 
   1   0   6        9.97        0.87     18.19 o 
   2   0   6        9.51       -4.84     16.62 o 
   3   0   6       77.26       89.07     27.19 o 
  -3   1   6        3.31      -10.71     22.84 o 
  -2   1   6       18.34        3.88     15.26 o 
  -1   1   6        3.33       17.85     16.64 o 
   0   1   6        2.90        7.74     15.75 o 
   1   1   6        1.31      -15.78     15.78 o 
   2   1   6       23.34       25.22     17.03 o 
   3   1   6        5.28      -15.46     16.50 o 
  -3   2   6       50.62       73.42     28.61 o 
  -2   2   6      114.55      114.16     21.33 o 
  -1   2   6       17.18       21.60     19.11 o 
   0   2   6       15.06       36.50     28.03 o 
   1   2   6       19.74       39.80     35.68 o 
   2   2   6      138.19      127.97     21.34 o 
   3   2   6       45.27       11.98     15.36 o 
  -2   3   6       30.29       25.05     19.78 o 
  -1   3   6      143.75      151.78     23.92 o 
   0   3   6       11.57       19.20     30.72 o 
   1   3   6      132.26      113.03     31.65 o 
   2   3   6       25.65        9.73     20.98 o 
   0   4   6      305.24      295.67     40.30 o 
                                                 
